# Supplementary material for: Insecticide Resistance in the Dengue Vector Aedes aegypti from Martinique: Distribution, Mechanisms and Relations with Environmental Factors
Source: PLoS One. 2012 Feb 21;7(2):e30989. doi: 10.1371/journal.pone.0030989 (PMC3283601; doi:10.1371/journal.pone.0030989)
Supplement: Information S1 — Variables used for PCA analyses. (XLS) [file pone.0030989.s001.xls]

## Sheet: Suppl Table 1
Supplementary table 1. Variables used for PCA analyses
Larval gene transcription ratios relative to Bora-Bora
Populations	CYP6M11_Lv	CYP6Z6_Lv	CYP6Z8_Lv	CYP9J22_Lv	CYP9M9_Lv	CPR_Lv	CCEae3A_Lv	GSTe2_Lv	GSTe7_Lv
AJPB	1.21	1.46	1.53	1.15	1.66	2.31	2.47	1.33	1.11
SPIER	1.86	1.87	1.61	1.38	3.05	1.64	2.98	4.03	2.34
GRMN	2.36	3.28	3.4	1.01	2.99	1.44	4.03	5.85	2.17
SJOS	0.9	2.11	2.56	1.21	1.93	2.5	2.65	1.61	0.9
LAM	1.53	2.76	3.25	0.97	2.25	1.59	3.07	5.52	2.39
FDFTSF	1.57	2.44	3.45	1.02	2.02	1.15	2.34	7.05	2.67
VCLN	1.29	2.68	3.63	1.32	1.85	2.11	2.67	2.52	1.21
RSAL	0.91	1.8	1.92	1.14	1.87	2.26	2.38	1.75	0.91
SAN	1.27	2.69	2.36	1.21	1.66	2.97	2.81	1.91	0.91
Adult gene transcription ratios relative to Bora-Bora
Populations	CYP6M11_Ad	CYP6Z6_Ad	CYP6Z8_Ad	CYP9J22_Ad	CYP9M9_Ad	CPR_Ad	CCEae3A_Ad	GSTe2_Ad	GSTe7_Ad
AJPB	1.77	1.32	2.68	2.08	2.34	1.83	4.92	2.89	2.97
SPIER	1.53	2.49	1.51	2.28	1.41	1.71	4.26	2.22	1.96
GRMN	1.57	1.79	3.04	2.72	2.34	2.24	5.78	2.24	2.01
SJOS	1.13	1.64	2.65	2.03	2.36	2.02	4.5	2.09	1.45
LAM	1.56	2.7	2.55	3.1	1.86	1.75	4.66	2.95	2.07
FDFTSF	1.33	1.36	2.63	1.88	2.36	2.11	3.06	2.46	2.47
VCLN	1.6	1.85	2.02	2.38	1.55	1.7	4.65	2.55	1.97
RSAL	1.61	2.16	1.54	2.71	1.69	2.37	4.27	2.47	1.93
SAN	1.94	2.59	1.91	2.38	2.13	2.19	5.04	2.15	1.83
	Other variables
Populations	RR50 tem	RR50 delta	Alive_24 delta	V1016I	Pulv	Int	Urb	Agri	Ban	Sug	OCP Risk
AJPB	14.69	5.86	81	0.89	0	1	0.37	20.35	18	1	129
SPIER	13.13	4	30	0.87	19	8	7.44	27.11	9	11	52
GRMN	35.94	5.36	36	0.91	0	5	3.24	25.63	10	8	77
SJOS	12.81	5.79	71	0.88	0	5	2.25	12.94	6	1	24
LAM	31.56	5.64	45	0.97	13	68	16.77	9.2	2	6	22
FDFTSF	14.69	6.43	77	0.94	34	21	76.82	0	0	0	0
VCLN	27.5	5.71	80	0.91	2	15	2.68	11.29	5	2	15
RSAL	28.75	3.71	10	0.89	5	48	2.06	11.13	0	9	0
SAN	19.06	6.71	58	0.92	6	26	2.72	1.21	0	0	0
